# Supplementary material for: Potentiating Gilteritinib Efficacy Using Nanocomplexation with a Hyaluronic Acid–Epigallocatechin Gallate Conjugate
Source: Polymers (Basel). 2024 Jan 12;16(2):225. doi: 10.3390/polym16020225 (PMC10818662; doi:10.3390/polym16020225)
Supplement: Supplementary file 1 [file polymers-16-00225-s001.zip]

Archive with 1 entries (1 files):
- polymers-2798433-supplementary.pdf
